# Supplementary material for: Preparation, Characterization and Application of Active Food Packaging Films Based on Sodium Alginate and Twelve Varieties of Mandarin Peel Powder
Source: Foods. 2024 Apr 12;13(8):1174. doi: 10.3390/foods13081174 (PMC11048805; doi:10.3390/foods13081174)
Supplement: Supplementary file 1 [file foods-13-01174-s001.zip]

Archive with 1 entries (1 files):
- foods-2954632-supplementary.pdf
